# Supplementary material for: Alterations in Whey Protein Abundance Correlated with the Somatic Cell Count Identified via Label-Free and Selected Reaction Monitoring Proteomic Approaches
Source: Animals (Basel). 2025 Feb 26;15(5):675. doi: 10.3390/ani15050675 (PMC11898894; doi:10.3390/ani15050675)
Supplement: Supplementary file 1 [file animals-15-00675-s001.zip]

Archive with 1 entries (1 files):
- animals-3449227-supplementary.pdf
